# Supplementary material for: The Role of Micronutrients in Human Papillomavirus Infection, Cervical Dysplasia, and Neoplasm
Source: Healthcare (Basel). 2023 Jun 5;11(11):1652. doi: 10.3390/healthcare11111652 (PMC10252691; doi:10.3390/healthcare11111652)
Supplement: Supplementary file 1 [file healthcare-11-01652-s001.zip]

Archive with 1 entries (1 files):
- healthcare-2384166-supplementary.pdf
